# Supplementary material for: Phytochemical and Safety Evaluations of Finger Lime, Mountain Pepper, and Tamarind in Zebrafish Embryos
Source: Antioxidants (Basel). 2022 Jun 28;11(7):1280. doi: 10.3390/antiox11071280 (PMC9311898; doi:10.3390/antiox11071280)
Supplement: Supplementary file 1 [file antioxidants-11-01280-s001.zip]

Archive with 1 entries (1 files):
- antioxidants-1786849-supplementary.pdf
